# Supplementary material for: Functional Nanocomposite Films of Poly(Lactic Acid) with Well-Dispersed Chitin Nanocrystals Achieved Using a Dispersing Agent and Liquid-Assisted Extrusion Process
Source: Molecules. 2021 Jul 28;26(15):4557. doi: 10.3390/molecules26154557 (PMC8347658; doi:10.3390/molecules26154557)
Supplement: Supplementary file 1 [file molecules-26-04557-s001.zip]

Archive with 1 entries (1 files):
- molecules-1256931-supplementary.pdf
